# Supplementary material for: New Insights into the Genome Organization of Yeast Double-Stranded RNA LBC Viruses
Source: Microorganisms. 2022 Jan 14;10(1):173. doi: 10.3390/microorganisms10010173 (PMC8780742; doi:10.3390/microorganisms10010173)
Supplement: Supplementary file 1 [file microorganisms-10-00173-s001.zip]

Archive with 1 entries (1 files):
- microorganisms-1546329-supplementary.pdf
